# Supplementary material for: Bottom Contact Metal Oxide Interface Modification Improving the Efficiency of Organic Light Emitting Diodes
Source: Materials (Basel). 2020 Nov 11;13(22):5082. doi: 10.3390/ma13225082 (PMC7696400; doi:10.3390/ma13225082)
Supplement: Supplementary file 1 [file materials-13-05082-s001.zip]

Archive with 1 entries (1 files):
- materials-979013-supplementary.docx
